# Supplementary material for: Dementia Education and Training for In-Patient Health Care Support Workers in Acute Care Contexts: A Mixed-Methods Pilot Evaluation
Source: Int J Environ Res Public Health. 2025 May 30;22(6):860. doi: 10.3390/ijerph22060860 (PMC12192945; doi:10.3390/ijerph22060860)
Supplement: Supplementary file 1 [file ijerph-22-00860-s001.zip]

Archive with 4 entries (4 files):
- Supplementary File S4_DWEAC_Interview Guide.pdf
- Supplementary File S1_Mixed Methods Interpretation.pdf
- Supplementary File S2_Dementia Care Confidence and Competence Before DWEAC.pdf
- Supplementary File S3_Dementia Care Confidence and Competence After DWEAC.pdf
